# Supplementary material for: A Systematic Review and Meta-Analysis of the Impact of Different Intensity of Dietary Counselling on Cardiometabolic Health in Middle-Aged and Older Adults
Source: Nutrients. 2021 Aug 25;13(9):2936. doi: 10.3390/nu13092936 (PMC8469488; doi:10.3390/nu13092936)
Supplement: Supplementary file 1 [file nutrients-13-02936-s001.zip]

Archive with 2 entries (2 files):
- Nutrients_Supplementary Figures V1.pdf
- Nutrients_Supplementary table.pdf
